# Supplementary material for: Echocardiographic Measurements in a Preclinical Model of Chronic Chagasic Cardiomyopathy in Dogs: Validation and Reproducibility
Source: Front Cell Infect Microbiol. 2019 Sep 24;9:332. doi: 10.3389/fcimb.2019.00332 (PMC6768978; doi:10.3389/fcimb.2019.00332)
Supplement: Supplementary file 3 [file Data_Sheet_1.CSV]

Project	Examiner	ID	Date	Timepoint	Group	Echo machine	Treatment	Code	Long axis diastole length	Long axis systole length	Short axis diastole area	Short axis diastole largest length	Short axis diastole smallest length	Short axis systole area	Short axis systole largest length	Short axis systole smallest length	Weight	Bullet EDV	Bullet ESV	Bullet EF	Average EDV	Average ESV	Average EF	fold EF	delta EF	cut off	Average EDV/kg	Average ESV/kg
Project 1	Examiner 1	Dog 6	2012-10-15	Before infection	1	Esaote	Infected	15116	5.00	4.10	5.10	2.80	2.30	2.60	2.00	1.80	12.6	21.25	8.88	58.20	19.81	8.02	59.64			EF below 40%	1.57	0.64
Project 1	Examiner 1	Dog 6	2013-05-18	After infection	1	Esaote	Infected	15120	5.70	5.40	10.30	3.70	3.30	6.80	3.20	3.00	17.8	48.93	30.60	37.46	47.10	29.48	37.41	1.59	-22.23	EF below 40%	2.65	1.66
Project 1	Examiner 1	Dog 7	2012-10-15	Before infection	1	Esaote	Infected	15065	4.20	3.00	6.20	2.20	22.00	3.80	2.50	2.40	14.8	21.70	9.50	56.22	18.50	5.15	75.50			EF above 40%	1.25	0.35
Project 1	Examiner 1	Dog 7	2013-05-18	After infection	1	Esaote	Infected	15047	5.20	4.90	10.90	3.80	3.60	5.80	2.80	2.60	21.7	47.23	23.68	49.86	44.77	21.05	53.17	1.42	-22.33	EF above 40%	2.06	0.97
Project 1	Examiner 1	Dog 12	2012-12-13	Before infection	2	Esaote	Infected	326	4.70	3.70	4.00	2.90	1.80	1.70	1.50	0.90	11.10	15.67	5.24	66.54	15.43	4.79	69.02			EF below 40%	1.39	0.43
Project 1	Examiner 1	Dog 12	2013-09-14	After infection	2	Esaote	Infected	367	5.90	5.10	7.30	3.30	2.90	5.40	2.60	2.60	20.40	35.89	22.95	36.06	37.37	25.71	31.39	2.20	-37.62	EF below 40%	1.83	1.26
Project 1	Examiner 1	Dog 13	2012-12-13	Before infection	2	Esaote	Infected	512	5.40	3.00	6.50	3.50	2.40	2.60	2.00	1.80	14.50	29.25	6.50	77.78	23.79	7.01	68.39			EF below 40%	1.64	0.48
Project 1	Examiner 1	Dog 13	2013-09-14	After infection	2	Esaote	Infected	204	6.10	5.30	8.40	3.50	3.30	7.00	3.00	2.90	22.50	42.70	30.92	27.60	37.85	28.06	25.62	2.67	-42.77	EF below 40%	1.68	1.25
Project 1	Examiner 1	Dog 14	2012-12-13	Before infection	2	Esaote	Infected	894									9.30									EF above 40%
Project 1	Examiner 1	Dog 14	2013-09-14	After infection	2	Esaote	Infected	162	7.20	6.30	6.70	3.00	2.80	3.30	2.10	2.00	22.60	40.20	17.33	56.90	34.08	14.26	58.42			EF above 40%	1.51	0.63
Project 1	Examiner 1	Dog 17	2012-12-13	Before infection	2	Esaote	Infected	477	3.70	2.90	3.20	2.20	1.80	2.10	1.70	1.60	9.80	9.87	5.08	48.56	10.79	5.15	51.98			EF above 40%	1.10	0.53
Project 1	Examiner 1	Dog 17	2013-09-14	After infection	2	Esaote	Infected	333	5.70	4.90	6.70	3.80	2.60	4.20	2.40	2.20	15.20	31.83	17.15	46.11	32.14	16.98	47.17	1.10	-4.82	EF above 40%	2.11	1.12
Project 1	Examiner 1	Dog 20	2012-12-13	Before infection	2	Esaote	Infected	207	4.40	3.50	5.80	2.90	2.60	3.60	2.60	2.00	10.30	21.27	10.50	50.63	20.03	11.74	40.78			EF below 40%	1.94	1.14
Project 1	Examiner 1	Dog 20	2013-09-14	After infection	2	Esaote	Infected	103	5.20	4.40	5.30	2.90	2.30	4.00	2.60	1.90	17.40	22.97	14.67	36.14	23.63	17.52	26.16	1.56	-14.62	EF below 40%	1.36	1.01
Project 1	Examiner 1	Dog 21	2012-12-13	Before infection	2	Esaote	Infected	245	3.80	3.20	8.20	3.50	3.30	4.50	2.50	2.10	14.10	25.97	12.00	53.79	26.96	12.66	53.06			EF above 40%	1.91	0.90
Project 1	Examiner 1	Dog 21	2013-09-14	After infection	2	Esaote	Infected	501	5.10	4.20	5.30	2.60	2.50	3.40	2.40	1.80	24.00	22.53	11.90	47.17	24.09	11.13	53.41	0.99	0.35	EF above 40%	1.00	0.46
Project 1	Examiner 1	Dog 22	2012-12-13	Before infection	2	Esaote	Infected	1335	4.30	2.60	4.30	2.40	2.30	1.70	1.50	1.40	8.40	15.41	3.68	76.10	16.14	4.97	69.52			EF above 40%	1.92	0.59
Project 1	Examiner 1	Dog 22	2013-07-05	After infection	2	Esaote	Infected	167	4.90	3.90	7.10	3.60	2.40	2.50	2.50	1.50	20.00	28.99	8.13	71.97	31.12	12.68	60.07	1.16	-9.45	EF above 40%	1.56	0.63
Project 1	Examiner 1	Dog 25	2012-12-13	Before infection	2	Esaote	Infected	907									11.20									EF below 40%
Project 1	Examiner 1	Dog 25	2013-07-05	After infection	2	Esaote	Infected	652	6.20	5.30	9.30	4.00	2.80	6.00	2.90	2.60	22.20	48.05	26.50	44.85	48.67	34.25	29.82			EF below 40%	2.19	1.54
Project 1	Examiner 1	Dog 26	2012-12-13	Before infection	2	Esaote	Infected	1375	4.40	3.90	4.60	2.40	2.40	2.50	1.80	1.70	13.10	16.87	8.13	51.83	14.88	7.86	46.46			EF above 40%	1.14	0.60
Project 1	Examiner 1	Dog 26	2013-09-14	After infection	2	Esaote	Infected	1128	5.90	5.30	9.00	3.60	3.30	5.30	2.70	2.60	24.80	44.25	23.41	47.10	41.50	23.50	43.10	1.08	-3.36	EF above 40%	1.67	0.95
Project 1	Examiner 1	Dog 28	2012-12-13	Before infection	2	Esaote	Infected	3135									12.00									EF above 40%
Project 1	Examiner 1	Dog 28	2013-09-14	After infection	2	Esaote	Infected	1671	6.60	5.30	6.80	3.30	2.40	2.90	2.20	1.60	25.00	37.40	12.81	65.75	33.94	13.17	60.67			EF above 40%	1.36	0.53
Project 1	Examiner 1	Dog 32	2013-05-18	Before infection	3	Esaote	Infected	804	4.20	3.70	5.90	3.20	2.30	2.80	2.00	1.70	9.90	20.65	8.63	58.19	17.96	7.72	56.84			EF above 40%	1.81	0.78
Project 1	Examiner 1	Dog 32	2013-12-18	After infection	3	Esaote	Infected	397	5.50	4.50	6.30	2.80	2.70	4.00	2.40	2.20	14.30	28.88	15.00	48.05	30.66	17.71	42.57	1.34	-14.27	EF above 40%	2.14	1.24
Project 1	Examiner 1	Dog 33	2013-05-18	Before infection	3	Esaote	Infected	416	4.60	4.00	5.90	3.20	2.50	2.70	2.00	1.70	12.00	22.62	9.00	60.21	23.00	9.45	58.93			EF above 40%	1.92	0.79
Project 1	Examiner 1	Dog 33	2014-02-09	After infection	3	Esaote	Infected	195	6.20	4.90	9.80	3.90	2.90	6.00	2.90	2.40	18.20	50.63	24.50	51.61	50.50	26.00	48.51	1.21	-10.42	EF above 40%	2.77	1.43
Project 1	Examiner 1	Dog 34	2013-05-18	Before infection	3	Esaote	Infected	382	3.10	2.40	4.30	2.60	2.10	2.80	1.90	1.70	5.00	11.11	5.60	49.59	10.22	5.80	42.65			EF below 40%	2.04	1.16
Project 1	Examiner 1	Dog 34	2014-02-09	After infection	3	Esaote	Infected	525	4.80	3.90	5.10	2.90	2.40	3.70	2.70	1.80	7.40	20.40	12.03	41.05	20.00	13.01	34.81	1.23	-7.84	EF below 40%	2.70	1.76
Project 1	Examiner 1	Dog 36	2013-05-18	Before infection	3	Esaote	Infected	1301	4.10	3.60	4.60	3.00	1.90	1.60	1.40	1.40	7.00	15.72	4.80	69.46	15.26	4.85	68.18			EF above 40%	2.18	0.69
Project 1	Examiner 1	Dog 36	2013-12-18	After infection	3	Esaote	Infected	602	4.90	3.90	5.60	3.00	2.50	3.20	2.10	2.00	11.70	22.87	10.40	54.52	23.31	12.90	44.84	1.52	-23.34	EF above 40%	1.99	1.10
Project 1	Examiner 1	Dog 37	2013-05-18	Before infection	3	Esaote	Infected	1265	5.40	3.20	3.20	2.20	1.80	1.70	1.70	1.30	9.00	14.40	4.53	68.52	14.00	5.20	62.72			EF below 40%	1.56	0.58
Project 1	Examiner 1	Dog 37	2014-02-09	After infection	3	Esaote	Infected	1255	4.60	3.90	6.70	3.20	2.70	5.50	2.70	2.20	13.10	25.68	17.88	30.40	25.13	17.72	29.49	2.13	-33.23	EF below 40%	1.92	1.35
Project 1	Examiner 1	Dog 40	2013-05-18	Before infection	3	Esaote	Infected	523	3.50	2.80	3.70	2.40	2.00	2.60	1.90	1.70	9.00	10.79	6.07	43.78	12.60	7.43	41.34			EF above 40%	1.40	0.83
Project 1	Examiner 1	Dog 40	2013-12-18	After infection	3	Esaote	Infected	597	5.30	4.50	7.00	3.70	2.70	4.70	2.60	2.40	13.40	30.92	17.63	42.99	31.50	17.82	43.42	0.95	2.08	EF above 40%	2.35	1.33
Project 1	Examiner 1	Dog 41	2013-05-18	Before infection	3	Esaote	Infected	1473	4.10	2.00	3.90	2.90	1.60	1.50	1.50	1.10	6.50	13.33	2.50	81.24	13.37	3.18	76.27			EF above 40%	2.06	0.49
Project 1	Examiner 1	Dog 41	2014-02-09	After infection	3	Esaote	Infected	429	4.10	3.40	6.90	3.20	2.80	3.50	2.30	1.90	8.60	23.58	9.92	57.94	24.07	10.81	55.16	1.38	-21.12	EF above 40%	2.80	1.26
Project 1	Examiner 1	Dog 42	2013-05-18	Before infection	3	Esaote	Infected	152	5.00	4.20	3.60	2.20	2.00	1.50	1.50	1.40	11.00	15.00	5.25	65.00	12.60	5.38	55.56			EF below 40%	1.15	0.49
Project 1	Examiner 1	Dog 42	2014-02-09	After infection	3	Esaote	Infected	141	5.30	4.40	8.90	3.90	3.10	6.10	3.00	2.50	16.60	39.31	22.37	43.10	39.49	24.45	38.09	1.46	-17.47	EF below 40%	2.38	1.47
Project 1	Examiner 1	Dog 43	2013-05-18	Before infection	3	Esaote	Infected	955	4.20	3.00	2.70	2.10	1.70	1.40	1.60	1.30	10.40	9.45	3.50	62.96	10.35	3.40	66.81			EF above 40%	1.00	0.33
Project 1	Examiner 1	Dog 43	2013-12-18	After infection	3	Esaote	Infected	1367	4.60	3.60	4.90	3.10	2.20	2.80	2.30	1.80	14.30	18.78	8.40	55.28	18.98	9.40	50.53	1.32	-16.28	EF above 40%	1.33	0.66
Project 1	Examiner 1	Dog 44	2013-05-18	Before infection	3	Esaote	Infected	1152	3.80	3.10	4.10	1.70	1.40	1.40	1.60	1.20	9.20	12.98	3.62	72.14	13.46	4.57	66.25			EF above 40%	1.46	0.50
Project 1	Examiner 1	Dog 44	2013-12-18	After infection	3	Esaote	Infected	912	4.90	4.40	7.00	3.30	2.70	4.30	2.50	2.10	15.90	28.58	15.77	44.84	28.69	16.46	42.65	1.55	-23.60	EF above 40%	1.80	1.04
Project 1	Examiner 1	Dog 45	2013-05-18	Before infection	3	Esaote	Infected	1116	4.30	2.90	4.90	2.80	2.10	2.50	2.10	1.60	10.00	17.56	6.04	65.59	15.78	5.35	66.13			EF above 40%	1.58	0.54
Project 1	Examiner 1	Dog 45	2013-12-18	After infection	3	Esaote	Infected	1075	6.00	4.80	8.30	3.20	3.20	5.20	2.60	0.60	19.20	41.50	20.80	49.88	39.39	21.88	44.16	1.50	-21.97	EF above 40%	2.05	1.14
Project 2	Examiner 1	Dog 47	2014-11-28	Before infection	4	Esaote	Infected	5222	5.50	4.40	7.80	3.90	2.30	5.00	3.00	2.00	15.00	35.75	18.33	48.72	36.48	16.10	55.72			EF below 40%	2.43	1.07
Project 2	Examiner 1	Dog 47	2015-08-13	After infection	4	Vivid	Infected	8409	5.30	4.50	19.60	5.50	4.30	14.70	5.10	3.80	17.40	86.57	55.13	36.32	89.58	55.90	37.56	1.48	-18.16	EF below 40%	5.15	3.21
Project 2	Examiner 1	Dog 48	2014-11-28	Before infection	4	Esaote	Infected	9315	6.20	5.30	8.40	3.50	2.70	6.70	3.20	2.60	19.00	43.40	29.59	31.82	39.35	27.80	29.07			EF above 40%	2.07	1.46
Project 2	Examiner 1	Dog 48	2015-08-13	After infection	4	Vivid	Infected	2037	6.20	5.60	11.50	5.10	2.90	5.40	2.90	2.20	25.10	59.42	25.20	57.59	57.87	19.83	65.95	0.44	36.88	EF above 40%	2.31	0.79
Project 2	Examiner 1	Dog 49	2014-11-28	Before infection	4	Esaote	Infected	3336	6.50	5.00	8.10	3.30	3.10	5.60	2.90	2.40	18.00	43.88	23.33	46.82	34.97	20.28	40.34			EF above 40%	1.94	1.13
Project 2	Examiner 1	Dog 49	2015-08-13	After infection	4	Vivid	Infected	7447	6.90	5.90	14.60	4.80	3.80	8.90	4.10	3.00	27.00	83.95	43.76	47.88	84.56	42.04	50.27	0.80	9.93	EF above 40%	3.13	1.56
Project 2	Examiner 1	Dog 50	2014-11-28	Before infection	4	Esaote	Infected	9907	5.20	4.60	6.00	2.90	2.70	2.10	1.70	1.30	18.00	26.00	8.05	69.04	24.03	7.21	70.06			EF below 40%	1.33	0.40
Project 2	Examiner 1	Dog 50	2015-08-13	After infection	4	Vivid	Infected	3571	6.50	6.30	21.40	6.30	4.40	19.20	5.90	3.90	22.00	115.92	100.80	13.04	114.35	94.82	17.14	4.09	-52.93	EF below 40%	5.20	4.31
Project 2	Examiner 1	Dog 52	2014-11-28	Before infection	4	Esaote	Infected	5502	5.70	4.70	7.30	3.30	3.20	4.30	2.60	2.10	20.00	34.68	16.84	51.43	36.02	17.81	50.58			EF below 40%	1.80	0.89
Project 2	Examiner 1	Dog 52	2015-08-13	After infection	4	Vivid	Infected	6712	6.60	5.60	18.70	4.70	4.60	14.00	4.60	3.70	20.60	102.85	65.33	36.48	98.05	64.57	34.03	1.49	-16.55	EF below 40%	4.76	3.13
Project 2	Examiner 1	Dog 54	2014-11-28	Before infection	4	Esaote	Infected	2491	4.50	3.80	6.50	2.80	2.20	3.50	2.50	2.10	17.00	24.38	11.08	54.53	22.69	10.04	55.84			EF above 40%	1.33	0.59
Project 2	Examiner 1	Dog 54	2015-08-13	After infection	4	Vivid	Infected	4384	5.10	4.00	11.30	3.80	3.10	7.10	2.50	2.20	28.00	48.03	23.67	50.72	45.01	21.97	51.23	1.09	-4.60	EF above 40%	1.61	0.78
Project 2	Examiner 1	Dog 58	2015-04-12	Before infection	5	Esaote	Non-infected	2152	4.90	4.10	5.20	3.40	1.80	3.30	2.50	1.60	11.00	21.23	11.28	46.90	18.68	9.44	49.88			EF above 40%	1.70	0.86
Project 2	Examiner 1	Dog 58	2015-11-15	After infection	5	Vivid	Non-infected	2894	7.10	5.80	14.10	5.20	3.30	8.00	3.50	2.80	22.80	83.43	38.67	53.65	83.72	45.06	46.21	1.08	-3.68	EF above 40%	3.67	1.98
Project 2	Examiner 1	Dog 59	2015-04-12	Before infection	5	Esaote	Non-infected	5412	5.20	3.60	6.10	3.30	2.20	2.00	1.80	1.60	16.00	26.43	6.00	77.30	25.30	6.74	73.19			EF above 40%	1.58	0.42
Project 2	Examiner 1	Dog 59	2015-11-15	After infection	5	Vivid	Non-infected	4468	5.40	4.30	10.70	4.10	3.10	5.10	2.70	2.30	20.60	48.15	18.28	62.05	49.25	20.83	57.80	1.27	-15.38	EF above 40%	2.39	1.01
Project 2	Examiner 1	Dog 61	2015-04-12	Before infection	5	Esaote	Infected	9219	4.60	4.10	7.60	3.50	3.00	5.60	2.60	2.40	12.00	29.13	19.13	34.32	29.27	18.84	35.61			EF above 40%	2.44	1.57
Project 2	Examiner 1	Dog 61	2015-11-15	After infection	5	Vivid	Infected	1855	6.30	5.20	12.60	4.40	3.60	6.90	3.20	2.70	20.70	66.15	29.90	54.80	65.08	33.28	48.76	0.73	13.15	EF above 40%	3.14	1.61
Project 2	Examiner 1	Dog 62	2015-04-12	Before infection	5	Esaote	Infected	1427	4.90	3.70	4.80	3.10	1.80	2.90	2.10	1.60	10.00	19.60	8.94	54.38	17.63	8.11	53.94			EF above 40%	1.76	0.81
Project 2	Examiner 1	Dog 62	2015-11-15	After infection	5	Vivid	Infected	9992	5.90	4.10	7.30	3.60	2.50	5.20	3.00	1.90	13.90	35.89	17.77	50.50	33.18	18.05	45.17	1.19	-8.77	EF above 40%	2.39	1.30
Project 2	Examiner 1	Dog 63	2015-04-12	Before infection	5	Esaote	Infected	3246	4.50	3.80	3.20	2.40	1.80	1.50	1.50	1.30	10.00	12.00	4.75	60.42	9.85	3.65	63.67			EF above 40%	0.99	0.37
Project 2	Examiner 1	Dog 63	2015-11-15	After infection	5	Vivid	Infected	1379	5.40	4.70	9.80	3.70	3.10	5.40	3.30	2.40	16.40	44.10	21.15	52.04	41.53	20.95	49.37	1.29	-14.29	EF above 40%	2.53	1.28
Project 2	Examiner 1	Dog 65	2015-04-12	Before infection	5	Esaote	Infected	3245	4.40	3.70	5.20	3.30	1.90	2.00	1.80	1.30	10.00	19.07	6.17	67.66	18.08	6.06	66.43			EF above 40%	1.81	0.61
Project 2	Examiner 1	Dog 65	2015-11-15	After infection	5	Vivid	Infected	1893	5.60	4.90	12.90	4.70	3.20	7.80	3.40	2.90	18.10	60.20	31.85	47.09	65.01	32.71	49.50	1.34	-16.93	EF above 40%	3.59	1.81
Project 2	Examiner 1	Dog 67	2015-04-12	Before infection	5	Esaote	Infected	2482	4.10	3.30	6.00	3.70	2.00	4.50	3.10	1.80	6.00	20.50	12.38	39.63	20.84	12.38	40.61			EF above 40%	3.47	2.06
Project 2	Examiner 1	Dog 67	2015-11-15	After infection	5	Vivid	Infected	6477	4.60	4.20	13.60	4.60	3.60	8.50	3.60	2.80	15.10	52.13	29.75	42.93	49.40	29.05	41.09	0.99	0.48	EF above 40%	3.27	1.92
Project 2	Examiner 1	Dog 68	2015-04-12	Before infection	5	Esaote	Infected	5944	3.30	2.10	4.80	2.70	2.10	2.20	2.00	1.30	10.00	13.20	3.85	70.83	13.38	4.93	63.30			EF above 40%	1.34	0.49
Project 2	Examiner 1	Dog 68	2015-11-15	After infection	5	Vivid	Infected	7793	5.70	5.30	15.50	4.70	3.80	10.00	4.20	2.70	17.90	73.63	44.17	40.01	80.21	45.69	42.81	1.48	-20.49	EF above 40%	4.48	2.55
Project 2	Examiner 1	Dog 69	2015-04-12	Before infection	5	Esaote	Infected	5993	4.80	3.50	6.10	2.90	2.50	3.00	2.20	1.60	13.00	24.40	8.75	64.14	21.40	10.83	47.02			EF above 40%	1.65	0.83
Project 2	Examiner 1	Dog 69	2015-11-15	After infection	5	Vivid	Infected	3304	5.90	3.30	12.10	4.10	3.50	8.20	3.40	3.00	26.60	59.49	22.55	62.10	63.18	23.01	63.50	0.74	16.49	EF above 40%	2.38	0.86
Project 2	Examiner 1	Dog 70	2015-04-12	Before infection	5	Esaote	Non-infected	4365	4.20	3.40	5.20	2.80	2.00	2.70	2.10	1.50	11.00	18.20	7.65	57.97	14.54	5.93	59.67			EF above 40%	1.32	0.54
Project 2	Examiner 1	Dog 70	2015-11-15	After infection	5	Vivid	Non-infected	8213	6.50	4.50	14.10	4.30	4.20	7.90	3.40	3.40	20.90	76.38	29.63	61.21	78.15	30.75	60.66	0.98	0.99	EF above 40%	3.74	1.47
Project 2	Examiner 1	Dog 71	2015-04-12	Before infection	5	Esaote	Infected	7833	4.90	3.40	8.20	3.30	3.20	3.10	2.10	1.90	12.00	33.48	8.78	73.77	28.01	10.40	60.20			EF above 40%	2.33	0.87
Project 2	Examiner 1	Dog 71	2015-11-15	After infection	5	Vivid	Infected	4361	7.50	6.00	11.20	4.10	3.50	5.30	3.10	1.90	23.50	70.00	26.50	62.14	67.20	28.96	56.68	1.06	-3.52	EF above 40%	2.86	1.23
Project 2	Examiner 1	Dog 73	2015-04-12	Before infection	5	Esaote	Infected	8887	3.90	2.90	6.00	3.70	2.00	2.90	2.20	1.60	10.00	19.50	7.01	64.06	19.49	6.63	65.98			EF below 40%	1.95	0.66
Project 2	Examiner 1	Dog 73	2015-11-15	After infection	5	Vivid	Infected	1544	5.00	4.70	12.20	4.30	3.80	8.20	3.30	3.20	18.70	50.83	32.12	36.82	48.60	30.35	37.58	1.76	-28.40	EF below 40%	2.60	1.62
Project 2	Examiner 1	Dog 74	2015-09-14	Before infection	6	Vivid	Infected	8805	4.90	3.20	5.80	3.90	2.00	2.90	2.80	1.10	7.70	23.68	7.73	67.35	20.83	7.22	65.00			EF above 40%	2.70	0.94
Project 2	Examiner 1	Dog 74	2016-05-20	After infection	6	Vivid	Infected	5313	5.60	5.00	9.70	4.80	2.70	5.40	3.10	2.20	16.30	45.27	22.50	50.29	48.52	25.38	47.85	1.36	-17.15	EF above 40%	2.98	1.56
Project 2	Examiner 1	Dog 75	2015-09-14	Before infection	6	Vivid	Infected	5822	4.60	3.90	4.50	3.20	1.80	1.80	1.80	1.30	9.90	17.25	5.85	66.09	18.02	5.19	70.98			EF above 40%	1.82	0.52
Project 2	Examiner 1	Dog 75	2016-05-20	After infection	6	Vivid	Infected	8981	5.20	4.10	13.60	4.70	3.30	7.50	3.90	2.40	16.40	58.93	25.63	56.52	59.28	27.81	53.10	1.34	-17.87	EF above 40%	3.61	1.70
Project 2	Examiner 1	Dog 76	2015-09-14	Before infection	6	Vivid	Infected	5381	4.10	3.10	6.50	3.70	2.30	2.10	1.90	1.50	8.90	22.21	5.43	75.57	20.11	7.53	61.05			EF above 40%	2.26	0.85
Project 2	Examiner 1	Dog 76	2016-05-20	After infection	6	Vivid	Infected	7181	4.50	3.90	12.30	4.30	3.40	6.70	3.20	2.80	18.50	46.13	21.78	52.79	44.02	20.64	53.13	1.15	-7.92	EF above 40%	2.38	1.12
Project 2	Examiner 1	Dog 77	2015-09-14	Before infection	6	Vivid	Non-infected	3741	4.20	3.00	5.10	3.30	1.90	2.60	2.60	1.20	8.90	17.85	6.50	63.59	16.78	4.77	72.14			EF above 40%	1.89	0.54
Project 2	Examiner 1	Dog 77	2016-05-20	After infection	6	Vivid	Non-infected	5621	4.90	4.20	10.60	3.80	3.10	4.30	2.50	2.10	13.20	43.28	15.05	65.23	44.51	22.48	49.93	1.45	-22.22	EF above 40%	3.37	1.70
Project 2	Examiner 1	Dog 78	2015-09-14	Before infection	6	Vivid	Infected	6111	4.20	3.10	7.10	4.00	2.10	3.00	2.40	1.70	13.30	24.85	7.75	68.81	23.80	6.81	71.51			EF above 40%	1.79	0.51
Project 2	Examiner 1	Dog 78	2016-05-20	After infection	6	Vivid	Infected	7921	5.40	4.20	15.30	4.70	3.70	8.90	3.80	2.70	24.30	68.85	31.15	54.76	79.38	36.18	54.46	1.31	-17.05	EF above 40%	3.27	1.49
Project 2	Examiner 1	Dog 79	2015-09-14	Before infection	6	Vivid	Infected	4631	5.40	4.30	6.80	4.40	1.90	2.10	2.00	1.40	12.20	30.60	7.53	75.41	28.59	6.95	75.71			EF above 40%	2.34	0.57
Project 2	Examiner 1	Dog 79	2016-05-20	After infection	6	Vivid	Infected	3441	5.40	4.50	11.30	3.90	3.80	5.90	2.90	2.60	18.50	50.85	22.13	56.49	52.74	23.72	55.07	1.37	-20.64	EF above 40%	2.85	1.28
Project 2	Examiner 1	Dog 80	2015-09-14	Before infection	6	Vivid	Infected	8211	5.20	3.90	9.20	4.90	2.30	3.90	3.00	1.60	13.10	39.87	12.68	68.21	35.83	10.35	71.50			EF above 40%	2.74	0.79
Project 2	Examiner 1	Dog 80	2016-05-20	After infection	6	Vivid	Infected	9347	6.00	4.90	17.10	4.80	4.30	11.20	3.80	3.70	28.50	85.50	45.73	46.51	87.11	47.24	45.78	1.56	-25.72	EF above 40%	3.06	1.66
Project 2	Examiner 1	Dog 81	2015-09-14	Before infection	6	Vivid	Infected	7402	3.90	2.80	5.20	2.90	2.10	3.50	2.50	1.80	11.10	16.90	8.17	51.68	16.68	7.52	54.94			EF below 40%	1.50	0.68
Project 2	Examiner 1	Dog 81	2016-05-20	After infection	6	Vivid	Infected	8001	4.60	3.90	14.20	4.20	3.70	9.20	3.50	3.10	21.00	54.43	29.90	45.07	55.90	37.21	33.73	1.63	-21.21	EF below 40%	2.66	1.77
Project 2	Examiner 1	Dog 82	2015-09-14	Before infection	6	Vivid	Non-infected	1111	4.10	3.40	6.40	3.60	2.20	2.30	1.90	1.40	12.50	21.87	6.52	70.20	20.43	4.95	76.22			EF above 40%	1.63	0.40
Project 2	Examiner 1	Dog 82	2016-05-20	After infection	6	Vivid	Non-infected	9010	5.20	4.00	11.80	4.70	3.50	7.50	3.40	2.80	20.70	51.13	25.00	51.11	53.02	29.34	44.88	1.70	-31.34	EF above 40%	2.56	1.42
Project 2	Examiner 1	Dog 83	2015-09-14	Before infection	6	Vivid	Infected	3444	4.90	3.90	4.70	2.90	1.70	2.20	1.80	1.70	12.90	19.19	7.15	62.74	19.53	5.80	70.20			EF above 40%	1.51	0.45
Project 2	Examiner 1	Dog 83	2016-05-20	After infection	6	Vivid	Infected	4895	6.40	5.80	13.40	4.70	3.50	8.70	3.90	2.60	26.30	71.47	42.05	41.16	74.48	44.13	40.76	1.72	-29.43	EF above 40%	2.83	1.68
Project 2	Examiner 1	Dog C1		Before infection	7	Vivid	Non-infected																			EF above 40%
Project 2	Examiner 1	Dog C1	2016-12-09	After infection	7	Vivid	Non-infected	14770	5.10	4.50	10.60	4.30	2.90	5.50	2.90	2.30	20.70	45.05	20.63	54.22	43.84	15.60	64.70			EF above 40%	2.12	0.75
Project 2	Examiner 1	Dog C2		Before infection	7	Vivid	Non-infected																			EF above 40%
Project 2	Examiner 1	Dog C2	2016-12-09	After infection	7	Vivid	Non-infected	14928	5.00	4.30	13.80	4.40	3.80	6.90	3.10	2.80	20.90	57.50	24.73	57.00	61.21	24.93	59.15			EF above 40%	2.93	1.19
Project 2	Examiner 1	Dog C3		Before infection	7	Vivid	Non-infected																			EF above 40%
Project 2	Examiner 1	Dog C3	2016-12-09	After infection	7	Vivid	Non-infected	14190	6.00	4.80	15.00	4.80	3.90	8.50	3.50	2.90	30.20	75.00	34.00	54.67	77.38	28.75	62.60			EF above 40%	2.56	0.95
Project 2	Examiner 1	Dog C4		Before infection	7	Vivid	Non-infected																			EF above 40%
Project 2	Examiner 1	Dog C4	2016-12-09	After infection	7	Vivid	Non-infected	14889	5.70	5.00	19.60	5.40	4.50	10.20	3.70	3.60	28.00	93.10	42.50	54.35	96.62	40.38	58.08			EF above 40%	3.45	1.44
Project 2	Examiner 1	Dog C5		Before infection	7	Vivid	Non-infected																			EF above 40%
Project 2	Examiner 1	Dog C5	2016-12-09	After infection	7	Vivid	Non-infected	14004	5.10	4.10	10.40	3.70	3.40	6.60	2.90	2.70	29.30	44.20	22.55	48.98	44.20	22.55	48.98			EF above 40%	1.51	0.77
Project 1	Examiner 2	Dog 6	2012-10-15	Before infection	1	Esaote	Infected	15116	4.90	3.90	4.50	2.40	2.30	2.20	1.80	1.50	12.6	18.38	7.15	61.09	19.81	8.02	59.64			EF below 40%	1.57	0.64
Project 1	Examiner 2	Dog 6	2013-05-18	After infection	1	Esaote	Infected	15120	5.60	5.40	9.70	3.80	3.10	6.30	3.00	2.60	17.8	45.27	28.35	37.37	47.10	29.48	37.41	1.59	-22.23	EF below 40%	2.65	1.66
Project 1	Examiner 2	Dog 7	2012-10-15	Before infection	1	Esaote	Infected	15065	3.40	0.40	5.40	2.80	2.70	2.40	1.70	1.60	14.8	15.30	0.80	94.77	18.50	5.15	75.50			EF above 40%	1.25	0.35
Project 1	Examiner 2	Dog 7	2013-05-18	After infection	1	Esaote	Infected	15047	5.40	4.70	9.40	3.50	3.20	4.70	2.50	2.40	21.7	42.30	18.41	56.48	44.77	21.05	53.17	1.42	-22.33	EF above 40%	2.06	0.97
Project 1	Examiner 2	Dog 12	2012-12-13	Before infection	2	Esaote	Infected	326	4.80	4.00	3.80	3.20	1.50	1.30	1.90	0.90	11.10	15.20	4.33	71.49	15.43	4.79	69.02			EF below 40%	1.39	0.43
Project 1	Examiner 2	Dog 12	2013-09-14	After infection	2	Esaote	Infected	367	6.30	5.60	7.40	3.40	2.70	6.10	2.80	2.70	20.40	38.85	28.47	26.73	37.37	25.71	31.39	2.20	-37.62	EF below 40%	1.83	1.26
Project 1	Examiner 2	Dog 13	2012-12-13	Before infection	2	Esaote	Infected	512	5.50	4.10	4.00	2.40	2.20	2.20	1.60	1.50	14.50	18.33	7.52	59.00	23.79	7.01	68.39			EF below 40%	1.64	0.48
Project 1	Examiner 2	Dog 13	2013-09-14	After infection	2	Esaote	Infected	204	6.00	5.40	6.60	3.00	2.70	5.60	3.00	2.50	22.50	33.00	25.20	23.64	37.85	28.06	25.62	2.67	-42.77	EF below 40%	1.68	1.25
Project 1	Examiner 2	Dog 14	2012-12-13	Before infection	2	Esaote	Infected										9.30									EF above 40%
Project 1	Examiner 2	Dog 14	2013-09-14	After infection	2	Esaote	Infected	162	6.10	5.60	5.50	2.70	2.60	2.40	1.80	1.80	22.60	27.96	11.20	59.94	34.08	14.26	58.42			EF above 40%	1.51	0.63
Project 1	Examiner 2	Dog 17	2012-12-13	Before infection	2	Esaote	Infected	477	3.80	3.30	3.70	2.40	1.90	1.90	1.70	1.50	9.80	11.72	5.23	55.41	10.79	5.15	51.98			EF above 40%	1.10	0.53
Project 1	Examiner 2	Dog 17	2013-09-14	After infection	2	Esaote	Infected	333	6.60	5.60	5.90	2.80	2.30	3.60	2.20	1.90	15.20	32.45	16.80	48.23	32.14	16.98	47.17	1.10	-4.82	EF above 40%	2.11	1.12
Project 1	Examiner 2	Dog 20	2012-12-13	Before infection	2	Esaote	Infected	207	4.70	4.10	4.80	2.90	2.10	3.80	2.50	1.80	10.30	18.80	12.98	30.94	20.03	11.74	40.78			EF below 40%	1.94	1.14
Project 1	Examiner 2	Dog 20	2013-09-14	After infection	2	Esaote	Infected	103	5.40	4.70	5.40	2.80	2.20	5.20	2.60	2.20	17.40	24.30	20.37	16.19	23.63	17.52	26.16	1.56	-14.62	EF below 40%	1.36	1.01
Project 1	Examiner 2	Dog 21	2012-12-13	Before infection	2	Esaote	Infected	245	4.30	3.90	7.80	3.40	2.80	4.10	2.40	2.30	14.10	27.95	13.33	52.33	26.96	12.66	53.06			EF above 40%	1.91	0.90
Project 1	Examiner 2	Dog 21	2013-09-14	After infection	2	Esaote	Infected	501	5.70	5.40	5.40	2.80	2.30	2.30	2.00	1.50	24.00	25.65	10.35	59.65	24.09	11.13	53.41	0.99	0.35	EF above 40%	1.00	0.46
Project 1	Examiner 2	Dog 22	2012-12-13	Before infection	2	Esaote	Infected	1335	4.60	3.00	4.40	2.70	2.30	2.50	2.10	1.50	8.40	16.87	6.25	62.94	16.14	4.97	69.52			EF above 40%	1.92	0.59
Project 1	Examiner 2	Dog 22	2013-07-05	After infection	2	Esaote	Infected	167	5.70	4.70	7.00	3.60	2.20	4.40	2.80	2.20	20.00	33.25	17.23	48.17	31.12	12.68	60.07	1.16	-9.45	EF above 40%	1.56	0.63
Project 1	Examiner 2	Dog 25	2012-12-13	Before infection	2	Esaote	Infected										11.20									EF below 40%
Project 1	Examiner 2	Dog 25	2013-07-05	After infection	2	Esaote	Infected	652	6.50	6.00	9.10	3.50	3.00	8.40	3.30	3.00	22.20	49.29	42.00	14.79	48.67	34.25	29.82			EF below 40%	2.19	1.54
Project 1	Examiner 2	Dog 26	2012-12-13	Before infection	2	Esaote	Infected	1375	4.30	3.80	3.60	2.20	2.00	2.40	1.90	1.60	13.10	12.90	7.60	41.09	14.88	7.86	46.46			EF above 40%	1.14	0.60
Project 1	Examiner 2	Dog 26	2013-09-14	After infection	2	Esaote	Infected	1128	6.20	5.90	7.50	3.30	3.00	4.80	2.60	2.30	24.80	38.75	23.60	39.10	41.50	23.50	43.10	1.08	-3.36	EF above 40%	1.67	0.95
Project 1	Examiner 2	Dog 28	2012-12-13	Before infection	2	Esaote	Infected										12.00									EF above 40%
Project 1	Examiner 2	Dog 28	2013-09-14	After infection	2	Esaote	Infected	1671	6.90	5.60	5.30	3.20	2.00	2.90	2.20	1.70	25.00	30.48	13.53	55.59	33.94	13.17	60.67			EF above 40%	1.36	0.53
Project 1	Examiner 2	Dog 32	2013-05-18	Before infection	3	Esaote	Infected	804	3.90	3.40	4.70	2.90	1.90	2.40	1.80	1.70	9.90	15.28	6.80	55.48	17.96	7.72	56.84			EF above 40%	1.81	0.78
Project 1	Examiner 2	Dog 32	2013-12-18	After infection	3	Esaote	Infected	397	5.90	4.90	6.60	3.00	2.80	5.00	2.50	2.50	14.30	32.45	20.42	37.08	30.66	17.71	42.57	1.34	-14.27	EF above 40%	2.14	1.24
Project 1	Examiner 2	Dog 33	2013-05-18	Before infection	3	Esaote	Infected	416	5.10	4.40	5.50	3.10	2.10	2.70	2.20	1.70	12.00	23.38	9.90	57.65	23.00	9.45	58.93			EF above 40%	1.92	0.79
Project 1	Examiner 2	Dog 33	2014-02-09	After infection	3	Esaote	Infected	195	6.50	5.50	9.30	3.60	3.20	6.00	2.80	2.70	18.20	50.38	27.50	45.41	50.50	26.00	48.51	1.21	-10.42	EF above 40%	2.77	1.43
Project 1	Examiner 2	Dog 34	2013-05-18	Before infection	3	Esaote	Infected	382	3.50	3.00	3.20	2.30	1.80	2.40	1.90	1.60	5.00	9.33	6.00	35.71	10.22	5.80	42.65			EF below 40%	2.04	1.16
Project 1	Examiner 2	Dog 34	2014-02-09	After infection	3	Esaote	Infected	525	4.90	4.20	4.80	2.60	2.20	4.00	2.60	2.10	7.40	19.60	14.00	28.57	20.00	13.01	34.81	1.23	-7.84	EF below 40%	2.70	1.76
Project 1	Examiner 2	Dog 36	2013-05-18	Before infection	3	Esaote	Infected	1301	4.80	4.20	3.70	2.70	1.80	1.40	1.50	1.10	7.00	14.80	4.90	66.89	15.26	4.85	68.18			EF above 40%	2.18	0.69
Project 1	Examiner 2	Dog 36	2013-12-18	After infection	3	Esaote	Infected	602	5.00	4.40	5.70	3.00	2.40	4.20	2.40	2.30	11.70	23.75	15.40	35.16	23.31	12.90	44.84	1.52	-23.34	EF above 40%	1.99	1.10
Project 1	Examiner 2	Dog 37	2013-05-18	Before infection	3	Esaote	Infected	1265	4.80	3.70	3.40	2.10	2.00	1.90	1.80	1.40	9.00	13.60	5.86	56.92	14.00	5.20	62.72			EF below 40%	1.56	0.58
Project 1	Examiner 2	Dog 37	2014-02-09	After infection	3	Esaote	Infected	1255	5.00	4.30	5.90	2.90	2.40	4.90	2.80	2.40	13.10	24.58	17.56	28.58	25.13	17.72	29.49	2.13	-33.23	EF below 40%	1.92	1.35
Project 1	Examiner 2	Dog 40	2013-05-18	Before infection	3	Esaote	Infected	523	3.60	3.30	4.80	3.20	2.10	3.20	2.30	1.90	9.00	14.40	8.80	38.89	12.60	7.43	41.34			EF above 40%	1.40	0.83
Project 1	Examiner 2	Dog 40	2013-12-18	After infection	3	Esaote	Infected	597	5.50	4.70	7.00	3.20	2.70	4.60	2.60	2.30	13.40	32.08	18.02	43.84	31.50	17.82	43.42	0.95	2.08	EF above 40%	2.35	1.33
Project 1	Examiner 2	Dog 41	2013-05-18	Before infection	3	Esaote	Infected	1473	4.60	3.30	3.50	2.20	1.90	1.40	1.50	1.20	6.50	13.42	3.85	71.30	13.37	3.18	76.27			EF above 40%	2.06	0.49
Project 1	Examiner 2	Dog 41	2014-02-09	After infection	3	Esaote	Infected	429	4.40	3.90	6.70	3.20	2.70	3.60	2.60	1.80	8.60	24.57	11.70	52.37	24.07	10.81	55.16	1.38	-21.12	EF above 40%	2.80	1.26
Project 1	Examiner 2	Dog 42	2013-05-18	Before infection	3	Esaote	Infected	152	4.90	4.40	2.50	1.80	1.60	1.50	1.70	1.10	11.00	10.21	5.50	46.12	12.60	5.38	55.56			EF below 40%	1.15	0.49
Project 1	Examiner 2	Dog 42	2014-02-09	After infection	3	Esaote	Infected	141	5.60	4.90	8.50	3.70	3.00	6.50	3.30	2.80	16.60	39.67	26.54	33.09	39.49	24.45	38.09	1.46	-17.47	EF below 40%	2.38	1.47
Project 1	Examiner 2	Dog 43	2013-05-18	Before infection	3	Esaote	Infected	955	4.50	3.30	3.00	2.10	1.70	1.20	1.60	1.10	10.40	11.25	3.30	70.67	10.35	3.40	66.81			EF above 40%	1.00	0.33
Project 1	Examiner 2	Dog 43	2013-12-18	After infection	3	Esaote	Infected	1367	5.00	4.30	4.60	2.90	2.00	2.90	2.00	1.90	14.30	19.17	10.39	45.78	18.98	9.40	50.53	1.32	-16.28	EF above 40%	1.33	0.66
Project 1	Examiner 2	Dog 44	2013-05-18	Before infection	3	Esaote	Infected	1152	4.40	3.90	3.80	2.30	2.20	1.70	1.50	1.50	9.20	13.93	5.53	60.35	13.46	4.57	66.25			EF above 40%	1.46	0.50
Project 1	Examiner 2	Dog 44	2013-12-18	After infection	3	Esaote	Infected	912	4.80	4.20	7.20	3.30	2.60	4.90	2.40	2.40	15.90	28.80	17.15	40.45	28.69	16.46	42.65	1.55	-23.60	EF above 40%	1.80	1.04
Project 1	Examiner 2	Dog 45	2013-05-18	Before infection	3	Esaote	Infected	1116	4.20	2.80	4.00	2.60	1.80	2.00	1.70	1.40	10.00	14.00	4.67	66.67	15.78	5.35	66.13			EF above 40%	1.58	0.54
Project 1	Examiner 2	Dog 45	2013-12-18	After infection	3	Esaote	Infected	1075	6.30	5.10	7.10	3.10	3.00	5.40	2.80	2.70	19.20	37.28	22.95	38.43	39.39	21.88	44.16	1.50	-21.97	EF above 40%	2.05	1.14
Project 2	Examiner 2	Dog 47	2014-11-28	Before infection	4	Esaote	Infected	5222	5.80	4.50	7.70	4.00	2.50	3.70	2.90	1.90	15.00	37.22	13.88	62.72	36.48	16.10	55.72			EF below 40%	2.43	1.07
Project 2	Examiner 2	Dog 47	2015-08-13	After infection	4	Vivid	Infected	8409	5.50	5.00	20.20	5.20	4.80	13.60	4.20	3.70	17.40	92.58	56.67	38.79	89.58	55.90	37.56	1.48	-18.16	EF below 40%	5.15	3.21
Project 2	Examiner 2	Dog 48	2014-11-28	Before infection	4	Esaote	Infected	9315	5.50	5.20	7.70	3.10	3.10	6.00	3.00	2.30	19.00	35.29	26.00	26.33	39.35	27.80	29.07			EF above 40%	2.07	1.46
Project 2	Examiner 2	Dog 48	2015-08-13	After infection	4	Vivid	Infected	2037	6.20	5.60	10.90	4.70	3.00	3.10	2.50	1.50	25.10	56.32	14.47	74.31	57.87	19.83	65.95	0.44	36.88	EF above 40%	2.31	0.79
Project 2	Examiner 2	Dog 49	2014-11-28	Before infection	4	Esaote	Infected	3336	5.30	4.70	5.90	2.80	2.60	4.40	2.30	2.30	18.00	26.06	17.23	33.87	34.97	20.28	40.34			EF above 40%	1.94	1.13
Project 2	Examiner 2	Dog 49	2015-08-13	After infection	4	Vivid	Infected	7447	7.30	5.90	14.00	4.70	3.70	8.20	3.80	2.90	27.00	85.17	40.32	52.66	84.56	42.04	50.27	0.80	9.93	EF above 40%	3.13	1.56
Project 2	Examiner 2	Dog 50	2014-11-28	Before infection	4	Esaote	Infected	9907	4.90	4.50	5.40	2.40	2.40	1.70	1.50	1.30	18.00	22.05	6.38	71.09	24.03	7.21	70.06			EF below 40%	1.33	0.40
Project 2	Examiner 2	Dog 50	2015-08-13	After infection	4	Vivid	Infected	3571	6.70	6.50	20.20	6.20	4.10	16.40	6.20	3.20	22.00	112.78	88.83	21.24	114.35	94.82	17.14	4.09	-52.93	EF below 40%	5.20	4.31
Project 2	Examiner 2	Dog 52	2014-11-28	Before infection	4	Esaote	Infected	5502	5.90	4.90	7.60	3.10	2.90	4.60	2.60	2.30	20.00	37.37	18.78	49.73	36.02	17.81	50.58			EF below 40%	1.80	0.89
Project 2	Examiner 2	Dog 52	2015-08-13	After infection	4	Vivid	Infected	6712	6.70	5.80	16.70	4.70	4.60	13.20	4.40	3.80	20.60	93.24	63.80	31.58	98.05	64.57	34.03	1.49	-16.55	EF below 40%	4.76	3.13
Project 2	Examiner 2	Dog 54	2014-11-28	Before infection	4	Esaote	Infected	2491	4.50	3.60	5.60	2.70	2.40	3.00	2.20	1.80	17.00	21.00	9.00	57.14	22.69	10.04	55.84			EF above 40%	1.33	0.59
Project 2	Examiner 2	Dog 54	2015-08-13	After infection	4	Vivid	Infected	4384	4.80	3.80	10.50	3.30	2.90	6.40	2.40	2.30	28.00	42.00	20.27	51.75	45.01	21.97	51.23	1.09	-4.60	EF above 40%	1.61	0.78
Project 2	Examiner 2	Dog 58	2015-04-12	Before infection	5	Esaote	Non-infected	2152	4.50	3.80	4.30	3.30	1.70	2.40	2.10	1.40	11.00	16.13	7.60	52.87	18.68	9.44	49.88			EF above 40%	1.70	0.86
Project 2	Examiner 2	Dog 58	2015-11-15	After infection	5	Vivid	Non-infected	2894	7.10	6.30	14.20	5.00	3.90	9.80	3.80	3.50	22.80	84.02	51.45	38.76	83.72	45.06	46.21	1.08	-3.68	EF above 40%	3.67	1.98
Project 2	Examiner 2	Dog 59	2015-04-12	Before infection	5	Esaote	Non-infected	5412	5.00	3.90	5.80	3.40	2.10	2.30	2.00	1.50	16.00	24.17	7.48	69.07	25.30	6.74	73.19			EF above 40%	1.58	0.42
Project 2	Examiner 2	Dog 59	2015-11-15	After infection	5	Vivid	Non-infected	4468	5.70	4.60	10.60	4.50	3.20	6.10	3.40	2.20	20.60	50.35	23.38	53.56	49.25	20.83	57.80	1.27	-15.38	EF above 40%	2.39	1.01
Project 2	Examiner 2	Dog 61	2015-04-12	Before infection	5	Esaote	Infected	9219	4.90	4.20	7.20	3.20	2.80	5.30	2.70	2.40	12.00	29.40	18.55	36.90	29.27	18.84	35.61			EF above 40%	2.44	1.57
Project 2	Examiner 2	Dog 61	2015-11-15	After infection	5	Vivid	Infected	1855	6.40	5.30	12.00	4.30	3.30	8.30	3.30	3.10	20.70	64.00	36.66	42.72	65.08	33.28	48.76	0.73	13.15	EF above 40%	3.14	1.61
Project 2	Examiner 2	Dog 62	2015-04-12	Before infection	5	Esaote	Infected	1427	4.70	3.80	4.00	2.60	1.80	2.30	2.10	1.20	10.00	15.67	7.28	53.51	17.63	8.11	53.94			EF above 40%	1.76	0.81
Project 2	Examiner 2	Dog 62	2015-11-15	After infection	5	Vivid	Infected	9992	5.30	4.40	6.90	3.60	2.30	5.00	3.10	2.00	13.90	30.48	18.33	39.84	33.18	18.05	45.17	1.19	-8.77	EF above 40%	2.39	1.30
Project 2	Examiner 2	Dog 63	2015-04-12	Before infection	5	Esaote	Infected	3246	3.70	3.40	2.50	2.00	1.50	0.90	1.20	1.00	10.00	7.71	2.55	66.92	9.85	3.65	63.67			EF above 40%	0.99	0.37
Project 2	Examiner 2	Dog 63	2015-11-15	After infection	5	Vivid	Infected	1379	5.70	4.70	8.20	3.90	2.50	5.30	3.20	2.20	16.40	38.95	20.76	46.71	41.53	20.95	49.37	1.29	-14.29	EF above 40%	2.53	1.28
Project 2	Examiner 2	Dog 65	2015-04-12	Before infection	5	Esaote	Infected	3245	3.80	3.40	5.40	3.40	2.10	2.10	1.90	1.40	10.00	17.10	5.95	65.20	18.08	6.06	66.43			EF above 40%	1.81	0.61
Project 2	Examiner 2	Dog 65	2015-11-15	After infection	5	Vivid	Infected	1893	5.90	5.10	14.20	5.00	3.80	7.90	3.30	3.10	18.10	69.82	33.58	51.91	65.01	32.71	49.50	1.34	-16.93	EF above 40%	3.59	1.81
Project 2	Examiner 2	Dog 67	2015-04-12	Before infection	5	Esaote	Infected	2482	4.10	3.30	6.20	3.40	2.20	4.50	3.00	1.90	6.00	21.18	12.38	41.58	20.84	12.38	40.61			EF above 40%	3.47	2.06
Project 2	Examiner 2	Dog 67	2015-11-15	After infection	5	Vivid	Infected	6477	5.00	4.20	11.20	4.50	2.80	8.10	3.50	2.70	15.10	46.67	28.35	39.25	49.40	29.05	41.09	0.99	0.48	EF above 40%	3.27	1.92
Project 2	Examiner 2	Dog 68	2015-04-12	Before infection	5	Esaote	Infected	5944	4.40	3.60	3.70	2.40	1.90	2.00	1.80	1.50	10.00	13.57	6.00	55.77	13.38	4.93	63.30			EF above 40%	1.34	0.49
Project 2	Examiner 2	Dog 68	2015-11-15	After infection	5	Vivid	Infected	7793	6.20	5.50	16.80	5.60	4.10	10.30	4.50	3.10	17.90	86.80	47.21	45.61	80.21	45.69	42.81	1.48	-20.49	EF above 40%	4.48	2.55
Project 2	Examiner 2	Dog 69	2015-04-12	Before infection	5	Esaote	Infected	5993	4.80	4.30	4.60	2.90	2.10	3.60	3.30	1.40	13.00	18.40	12.90	29.89	21.40	10.83	47.02			EF above 40%	1.65	0.83
Project 2	Examiner 2	Dog 69	2015-11-15	After infection	5	Vivid	Infected	3304	5.90	3.20	13.60	4.40	4.00	8.80	3.70	3.00	26.60	66.87	23.47	64.91	63.18	23.01	63.50	0.74	16.49	EF above 40%	2.38	0.86
Project 2	Examiner 2	Dog 70	2015-04-12	Before infection	5	Esaote	Non-infected	4365	4.50	3.60	2.90	2.40	1.60	1.40	1.60	1.40	11.00	10.88	4.20	61.38	14.54	5.93	59.67			EF above 40%	1.32	0.54
Project 2	Examiner 2	Dog 70	2015-11-15	After infection	5	Vivid	Non-infected	8213	6.90	5.10	13.90	4.30	4.30	7.50	3.10	3.00	20.90	79.93	31.88	60.12	78.15	30.75	60.66	0.98	0.99	EF above 40%	3.74	1.47
Project 2	Examiner 2	Dog 71	2015-04-12	Before infection	5	Esaote	Infected	7833	5.20	3.90	5.20	3.30	2.00	3.70	3.40	1.50	12.00	22.53	12.03	46.63	28.01	10.40	60.20			EF above 40%	2.33	0.87
Project 2	Examiner 2	Dog 71	2015-11-15	After infection	5	Vivid	Infected	4361	6.90	5.80	11.20	4.40	3.40	6.50	3.40	2.50	23.50	64.40	31.42	51.22	67.20	28.96	56.68	1.06	-3.52	EF above 40%	2.86	1.23
Project 2	Examiner 2	Dog 73	2015-04-12	Before infection	5	Esaote	Infected	8887	4.10	3.00	5.70	3.20	2.00	2.50	2.30	1.30	10.00	19.48	6.25	67.91	19.49	6.63	65.98			EF below 40%	1.95	0.66
Project 2	Examiner 2	Dog 73	2015-11-15	After infection	5	Vivid	Infected	1544	5.30	4.70	10.50	3.60	3.60	7.30	3.40	2.80	18.70	46.38	28.59	38.35	48.60	30.35	37.58	1.76	-28.40	EF below 40%	2.60	1.62
Project 2	Examiner 2	Dog 74	2015-09-14	Before infection	6	Vivid	Infected	8805	4.90	3.50	4.40	3.50	1.60	2.30	2.60	1.10	7.70	17.97	6.71	62.66	20.83	7.22	65.00			EF above 40%	2.70	0.94
Project 2	Examiner 2	Dog 74	2016-05-20	After infection	6	Vivid	Infected	5313	5.70	5.30	10.90	4.20	3.40	6.40	3.20	2.40	16.30	51.78	28.27	45.40	48.52	25.38	47.85	1.36	-17.15	EF above 40%	2.98	1.56
Project 2	Examiner 2	Dog 75	2015-09-14	Before infection	6	Vivid	Infected	5822	4.60	3.40	4.90	3.00	2.00	1.60	1.90	1.00	9.90	18.78	4.53	75.87	18.02	5.19	70.98			EF above 40%	1.82	0.52
Project 2	Examiner 2	Dog 75	2016-05-20	After infection	6	Vivid	Infected	8981	5.30	4.50	13.50	4.80	3.30	8.00	3.60	2.80	16.40	59.63	30.00	49.69	59.28	27.81	53.10	1.34	-17.87	EF above 40%	3.61	1.70
Project 2	Examiner 2	Dog 76	2015-09-14	Before infection	6	Vivid	Infected	5381	4.60	3.40	4.70	3.00	1.90	3.40	2.60	1.70	8.90	18.02	9.63	46.53	20.11	7.53	61.05			EF above 40%	2.26	0.85
Project 2	Examiner 2	Dog 76	2016-05-20	After infection	6	Vivid	Infected	7181	4.70	3.90	10.70	4.30	3.20	6.00	3.00	2.90	18.50	41.91	19.50	53.47	44.02	20.64	53.13	1.15	-7.92	EF above 40%	2.38	1.12
Project 2	Examiner 2	Dog 77	2015-09-14	Before infection	6	Vivid	Non-infected	3741	4.10	2.80	4.60	3.70	1.40	1.30	2.30	0.60	8.90	15.72	3.03	80.70	16.78	4.77	72.14			EF above 40%	1.89	0.54
Project 2	Examiner 2	Dog 77	2016-05-20	After infection	6	Vivid	Non-infected	5621	4.90	4.60	11.20	4.70	3.50	7.80	3.30	3.30	13.20	45.73	29.90	34.62	44.51	22.48	49.93	1.45	-22.22	EF above 40%	3.37	1.70
Project 2	Examiner 2	Dog 78	2015-09-14	Before infection	6	Vivid	Infected	6111	4.20	3.20	6.50	3.60	2.40	2.20	1.60	1.60	13.30	22.75	5.87	74.21	23.80	6.81	71.51			EF above 40%	1.79	0.51
Project 2	Examiner 2	Dog 78	2016-05-20	After infection	6	Vivid	Infected	7921	5.80	4.30	18.60	4.80	4.60	11.50	4.00	3.70	24.30	89.90	41.21	54.16	79.38	36.18	54.46	1.31	-17.05	EF above 40%	3.27	1.49
Project 2	Examiner 2	Dog 79	2015-09-14	Before infection	6	Vivid	Infected	4631	5.50	4.50	5.80	3.40	1.80	1.70	2.00	0.90	12.20	26.58	6.38	76.02	28.59	6.95	75.71			EF above 40%	2.34	0.57
Project 2	Examiner 2	Dog 79	2016-05-20	After infection	6	Vivid	Infected	3441	5.70	4.90	11.50	3.90	3.40	6.20	3.00	2.80	18.50	54.63	25.32	53.65	52.74	23.72	55.07	1.37	-20.64	EF above 40%	2.85	1.28
Project 2	Examiner 2	Dog 80	2015-09-14	Before infection	6	Vivid	Infected	8211	5.30	3.70	7.20	4.30	2.10	2.60	2.60	1.20	13.10	31.80	8.02	74.79	35.83	10.35	71.50			EF above 40%	2.74	0.79
Project 2	Examiner 2	Dog 80	2016-05-20	After infection	6	Vivid	Infected	9347	6.30	5.00	16.90	5.00	4.40	11.70	4.40	3.70	28.50	88.73	48.75	45.05	87.11	47.24	45.78	1.56	-25.72	EF above 40%	3.06	1.66
Project 2	Examiner 2	Dog 81	2015-09-14	Before infection	6	Vivid	Infected	7402	4.20	3.30	4.70	2.90	2.10	2.50	2.30	1.40	11.10	16.45	6.88	58.21	16.68	7.52	54.94			EF below 40%	1.50	0.68
Project 2	Examiner 2	Dog 81	2016-05-20	After infection	6	Vivid	Infected	8001	4.50	3.90	15.30	5.00	4.00	13.70	4.30	4.10	21.00	57.38	44.53	22.40	55.90	37.21	33.73	1.63	-21.21	EF below 40%	2.66	1.77
Project 2	Examiner 2	Dog 82	2015-09-14	Before infection	6	Vivid	Non-infected	1111	4.00	2.70	5.70	3.50	1.80	1.50	1.70	1.00	12.50	19.00	3.38	82.24	20.43	4.95	76.22			EF above 40%	1.63	0.40
Project 2	Examiner 2	Dog 82	2016-05-20	After infection	6	Vivid	Non-infected	9010	5.40	4.70	12.20	4.60	3.60	8.60	3.70	3.00	20.70	54.90	33.68	38.65	53.02	29.34	44.88	1.70	-31.34	EF above 40%	2.56	1.42
Project 2	Examiner 2	Dog 83	2015-09-14	Before infection	6	Vivid	Infected	3444	5.30	4.10	4.50	3.10	1.80	1.30	1.70	1.20	12.90	19.88	4.44	77.65	19.53	5.80	70.20			EF above 40%	1.51	0.45
Project 2	Examiner 2	Dog 83	2016-05-20	After infection	6	Vivid	Infected	4895	6.20	5.90	15.00	5.20	4.00	9.40	4.10	3.20	26.30	77.50	46.22	40.37	74.48	44.13	40.76	1.72	-29.43	EF above 40%	2.83	1.68
Project 2	Examiner 2	Dog C1		Before infection	7	Vivid	Non-infected																			EF above 40%
Project 2	Examiner 2	Dog C1	2016-12-09	After infection	7	Vivid	Non-infected	14770	5.50	4.70	9.30	3.50	3.30	2.70	1.80	1.60	20.70	42.63	10.58	75.19	43.84	15.60	64.70			EF above 40%	2.12	0.75
Project 2	Examiner 2	Dog C2		Before infection	7	Vivid	Non-infected																			EF above 40%
Project 2	Examiner 2	Dog C2	2016-12-09	After infection	7	Vivid	Non-infected	14928	5.30	4.50	14.70	4.20	4.10	6.70	2.90	2.80	20.90	64.93	25.13	61.30	61.21	24.93	59.15			EF above 40%	2.93	1.19
Project 2	Examiner 2	Dog C3		Before infection	7	Vivid	Non-infected																			EF above 40%
Project 2	Examiner 2	Dog C3	2016-12-09	After infection	7	Vivid	Non-infected	14190	6.60	4.70	14.50	3.90	3.40	6.00	3.20	2.40	30.20	79.75	23.50	70.53	77.38	28.75	62.60			EF above 40%	2.56	0.95
Project 2	Examiner 2	Dog C4		Before infection	7	Vivid	Non-infected																			EF above 40%
Project 2	Examiner 2	Dog C4	2016-12-09	After infection	7	Vivid	Non-infected	14889	6.10	5.10	19.70	4.70	5.60	9.00	3.70	2.90	28.00	100.14	38.25	61.80	96.62	40.38	58.08			EF above 40%	3.45	1.44
Project 2	Examiner 2	Dog C5		Before infection	7	Vivid	Non-infected																			EF above 40%
Project 2	Examiner 2	Dog C5	2016-12-09	After infection	7	Vivid	Non-infected	14004	5.40	4.10	11.00	3.70	3.50	6.20	3.00	2.80	29.30	49.50	21.18	57.21	46.85	21.87	53.09			EF above 40%	1.60	0.75
